# Supplementary material for: Oncologist uptake of comprehensive genomic profile guided targeted therapy
Source: Oncotarget. 2019 Jul 23;10(45):4616–29. doi: 10.18632/oncotarget.27047 (PMC6659802; doi:10.18632/oncotarget.27047)
Supplement: Supplementary file 2 [file oncotarget-10-4616-s002.xlsx]

## Sheet: TblS1VariantsPerTestByLOE
Supplementary Table 1: Number of variants per test by level of evidence for therapeutic association(s) (n = 620)
Test Number	Level 1	Level 2	Level 3	VUS	None	Total
1	1			3		4
2	2			1		3
3				1		1
4			3	5		8
5			2	6		8
6	1		1	1		3
7	1			6		7
8			2	1		3
9	1			2		3
10			1			1
11				1		1
12	1			1		2
13				2		2
14			4	4		8
15	1		1	3		5
16			2			2
17			2	1		3
18			2			2
19				2		2
20		1		1		2
21				5		5
22		1				1
23		2	3	1		6
24			1	4		5
25	1		1	3		5
26	1		6	2		9
27			1			1
28			1	1		2
29			2	2		4
30					0	0
31		1	2	2		5
32			3	5		8
33	1		1	2		4
34			3	2		5
35			2	1		3
36			2	1		3
37			4	6		10
38					0	0
39			2	1		3
40			2	3		5
41			2			2
42		1	1	2		4
43			2			2
44			3	4		7
45			2	1		3
46			2			2
47					0	0
48			6	3		9
49	1			1		2
50	1		2	1		4
51			1			1
52	1		3	4		8
53			1	3		4
54			1	2		3
55			2	2		4
56		1	1			2
57		1				1
58			1			1
59			1	1		2
60			4			4
61			2	1		3
62				1		1
63					0	0
64					0	0
65			4	1		5
66			1	1		2
67					0	0
68			4	1		5
69		1	3	2		6
70			5	1		6
71			4	2		6
72			3	3		6
73			2			2
74		1				1
75			1			1
76			1	1		2
77			6	3		9
78	1		3			4
79			2	2		4
80			1			1
81	1		1			2
82			3	1		4
83			4	1		5
84			1			1
85	1			5		6
86	1		1	1		3
87				1		1
88			2	4		6
89				1		1
90			1	4		5
91			3	1		4
92			1	6		7
93	1		1	3		5
94	1		2	1		4
95			3	3		6
96			2	1		3
97			5	7		12
98	1					1
99			2	5		7
100				1		1
101	1		2	6		9
102			2			2
103			3	1		4
104			1			1
105			1	1		2
106			2	3		5
107			3	5		8
108			1	2		3
109					0	0
110			4	2		6
111			3			3
112	1		2	9		12
113	1		1	2		4
114				6		6
115			1			1
116				2		2
117			1	1		2
118			2	2		4
119			2			2
120				3		3
121				5		5
122			2			2
123			3	6		9
124	1		12	7		20
125			3	3		6
126			4	3		7
127			1	1		2
128	1		1	9		11
129					0	0
130	1			1		2
131				1		1
132			5			5
133			1	1		2
134		1	5	2		8
135					0	0
136				1		1
137			2			2
138			2	1		3
139			4	4		8
140				1		1
141				1		1
142					0	0
143			5	11		16
144			1	1		2
145			5			5
146			3	1		4
147	1		1			2
148	1		2			3
149	1		3	3		7
150	1		2	1		4
151			1			1
152			2	3		5
153				1		1
154			2	1		3
155			2	1		3
156			4	1		5
157			3	2		5
158			6	4		10
159	1		2	1		4
160			2	1		3
161			4	4		8
162			2	1		3
163	2		2	3		7
164			1	4		5
165					0	0
166	1			2		3
167			3	1		4
168			1	2		3
169			2	1		3
170					0	0
171			1			1
172			1	6		7
173				4		4
174			3	2		5
175			2	7		9
176			1	1		2
177			1			1
178			1	3		4
179			1	1		2
180			3	3		6
181			12	5		17
182			2			2
183			1	2		3
184			5	3		8
185			5			5
186	2		1	1		4
187				1		1
188			3			3
189					0	0
190					0	0
191				4		4
192	1			4		5
193					0	0
194				1		1
195			5	5		10
196	1		2	1		4
197			2			2
198	1			1		2
199				4		4
200	1		1			2
201			1			1
202				1		1
203			3			3
204	1			3		4
205			3	3		6
206			3	2		5
207			1	1		2
208	2		1	2		5
209			1			1
210			2	3		5
211					0	0
212	2		1	5		8
213				3		3
214			1	2		3
215	1		1	3		5
216	1		3	2		6
217	1		1	3		5
218	1		2	2		5
219			3	3		6
220			3	4		7
221	1		1	2		4
222	1		2	4		7
223					0	0
224			1			1
225	1		1			2
226	1		2	3		6
227			1			1
228			1	1		2
229				1		1
230			1	1		2
231		1	1			2
232		1		1		2
233					0	0
234		1	1			2
235			2	4		6
236			5	3		8
237			1	2		3
238	1		1	1		3
239				2		2
240	1		1	3		5
241			2	3		5
242			2			2
243			1			1
244				5		5
245			1	2		3
246			1	2		3
247					0	0
248					0	0
249	2		1			3
250				3		3
251			2	2		4
252			4	3		7
253			2	2		4
254					0	0
255			3	5		8
256		1	1	2		4
257			3	4		7
258	2		4	4		10
259		1	1	5		7
260	1		2	1		4
261			1	3		4
262			4	1		5
263			3	1		4
264			1	1		2
265			3	1		4
266			1			1
267			3	2		5
268		1	1	2		4
269			1			1
270			2	3		5
271			1	2		3
272		1	2	1		4
273			1	2		3
274			1			1
275			3			3
276			1	2		3
277		1	2	1		4
278			5	1		6
279			6	2		8
280	1		2	2		5
281			2	2		4
282	2		3	3		8
283			2			2
284		1	2	2		5
285			1	1		2
286	2		1			3
287			2	10		12
288			4	3		7
289			1	1		2
290			2	4		6
291			4	5		9
292			3	1		4
293			1	2		3
294	1		4			5
295			4	4		8
296			2	2		4
297	1	1	1	1		4
298					0	0
299			2			2
300				1		1
301			3			3
302			2	1		3
303			1	2		3
304	1		2	2		5
305			2	5		7
306			2			2
307		1	1			2
308				2		2
309			3	2		5
310	1		2			3
311			2			2
312			6	2		8
313	1		2	2		5
314			3			3
315		1		1		2
316		1	1	1		3
317	1		2	4		7
318		1	2			3
319			5	2		7
320		1	1	2		4
321		1		2		3
322			4			4
323			1	2		3
324			1	1		2
325			12	3		15
326			2	2		4
327	1		4	5		10
328			5	1		6
329			2	3		5
330			2	1		3
331	1			2		3
332			2			2
333			3	5		8
334	1		3			4
335		1	5	2		8
336			1	1		2
337			3	1		4
338			1			1
339			4			4
340			4	2		6
341			2	5		7
342			5	3		8
343					0	0
344			9	1		10
345			3	1		4
346			3			3
347			3	2		5
348			6	2		8
349			3	1		4
350			2	6		8
351	1		2	1		4
352				1		1
353			2	1		3
354			1	1		2
355		1	1	1		3
356			5			5
357			5			5
358		1	1			2
359		1	3			4
360	1					1
361			1			1
362					0	0
363		1	2			3
364			4	2		6
365			7	6		13
366		1	6	3		10
367		1	4	2		7
368				2		2
369	2	1	1	2		6
370	1		4	2		7
371			2			2
372			2	2		4
373			3	4		7
374			1			1
375		1	3	2		6
376			3	2		5
377			4	1		5
378	1		2	1		4
379			5	4		9
380			11	7		18
381		1	2			3
382			2	2		4
383			2			2
384			4	1		5
385			1	1		2
386			1	2		3
387		1				1
388			2			2
389			1	1		2
390			1			1
391			8	2		10
392				1		1
393	1		2	3		6
394	1		2			3
395			3	3		6
396		1	1	2		4
397		1	3	1		5
398		1	2	1		4
399		1	2	1		4
400					0	0
401			3	6		9
402	1		2			3
403				1		1
404			1			1
405	1		2	1		4
406			1	1		2
407			4	1		5
408	1		2			3
409			1	1		2
410			2			2
411					0	0
412		1	2			3
413		1	3			4
414			2			2
415			6	5		11
416	1		2			3
417			1	3		4
418			2	2		4
419			3			3
420			4	1		5
421			1	3		4
422					0	0
423					0	0
424		1	2	4		7
425	1		2	2		5
426					0	0
427			4			4
428			2	1		3
429	1		2	1		4
430			9			9
431	2		6	3		11
432			1	3		4
433			1	2		3
434			1	1		2
435		1	1	2		4
436			6	1		7
437			1			1
438			2	3		5
439					0	0
440				1		1
441			6	3		9
442				1		1
443		1	1	1		3
444			2	1		3
445				1		1
446		1	4	2		7
447			1	1		2
448				3		3
449	1		1	1		3
450		1	2	1		4
451			4	1		5
452		1	2	1		4
453	1		5	2		8
454			3			3
455				1		1
456		1	2			3
457			1			1
458			3	8		11
459			2	1		3
460	2		2	1		5
461		1	1	1		3
462			4	1		5
463			3	2		5
464			2	1		3
465			3	1		4
466		1	3			4
467	1		1	5		7
468			1			1
469			2			2
470		2	2			4
471			1	1		2
472			2	3		5
473			2	2		4
474		1	1	1		3
475			3	4		7
476			3	1		4
477		1	2	1		4
478	2		1			3
479		1	4	1		6
480	1		2	1		4
481			1	1		2
482			2	3		5
483			4	1		5
484			3	3		6
485			1			1
486			3	5		8
487			5	4		9
488			2			2
489		1	6	1		8
490		1	2	1		4
491		1	2			3
492				2		2
493		1	3			4
494			2			2
495	1		1	2		4
496			1	1		2
497			4	2		6
498			3	2		5
499		1	3			4
500			1	1		2
501					0	0
502			12	4		16
503	1	1	3	1		6
504			1	1		2
505			9	4		13
506			1	1		2
507			5	2		7
508					0	0
509				1		1
510				1		1
511			3	3		6
512			5	3		8
513	1			1		2
514		1				1
515			3			3
516			2	2		4
517			3	2		5
518			4			4
519			3	2		5
520		1	1	1		3
521			3	1		4
522					0	0
523			3	7		10
524			7	2		9
525		1	1			2
526			3			3
527		1	3			4
528		1	2			3
529		1	1	1		3
530		1	3	1		5
531			1	1		2
532		1	2			3
533		1	4	3		8
534			4	2		6
535			4	3		7
536			1			1
537			2	1		3
538		1		1		2
539		1		2		3
540			2	1		3
541			2	1		3
542			9	2		11
543			1	1		2
544		1	2			3
545			5	3		8
546	1		3	2		6
547			1	1		2
548		1	3			4
549		1				1
550	2					2
551		2	3			5
552			3			3
553				1		1
554					0	0
555			4			4
556			3	2		5
557	1		1			2
558				2		2
559	1		2			3
560			1			1
561			5	6		11
562		1	2			3
563			1			1
564			3			3
565			4			4
566			2	1		3
567			1			1
568			6			6
569			1			1
570			2	1		3
571	1		3			4
572			1			1
573			1			1
574			1			1
575			11	3		14
576			3			3
577			2	2		4
578			1	3		4
579				1		1
580			6	2		8
581			4	1		5
582			3			3
583				1		1
584			2			2
585		1				1
586			4			4
587			1	1		2
588			3	1		4
589			3	2		5
590			2	1		3
591			4	1		5
592		1	1			2
593			4			4
594			2	3		5
595			1	3		4
596		1	5	3		9
597		1	1			2
598			2			2
599	1		1			2
600		1	3	1		5
601			1			1
602		1	3			4
603			2	2		4
604			3	1		4
605				2		2
606			1	1		2
607			4	1		5
608			6	3		9
609				1		1
610			1			1
611			1	3		4
612			2	4		6
613			8	3		11
614			2	1		3
615			3	2		5
616			4	1		5
617			5	2		7
618			3			3
619			3			3
620			2			2
Total	109	87	1300	972	0	2468
