# Supplementary material for: Oncologist uptake of comprehensive genomic profile guided targeted therapy
Source: Oncotarget. 2019 Jul 23;10(45):4616–29. doi: 10.18632/oncotarget.27047 (PMC6659802; doi:10.18632/oncotarget.27047)
Supplement: Supplementary file 3 [file oncotarget-10-4616-s003.xlsx]

## Sheet: TblS2TargetedTherapyDecisions
Supplementary Table 2: CGP guidance and targeted therapy decisions by evidence group and treatment history status: Tests with variants supported by level 1 or level 2 evidence (n = 176), and tests with level 3 variants resulting in targeted therapy given off-label or in a clinical trial (n = 24)
Test Number	Evidence Group	Treatment History Status	Variant	CGP Recommended Therapy(ies)	Prior Targeted Therapy(ies)	ReceivedTherapy(ies)
1	Level 1 and 2 Resistance Variants	Active Treatment	KRAS c.35G>T (G12V)	cetuximab, cetuximab + oxaliplatin, panitumumab, panitumumab + oxaliplatin
2	Level 1 and 2 Sensitivity Variants	Active Treatment	KRAS wild type	cetuximab, panitumumab		cetuximab
6	Level 1 and 2 Sensitivity Variants	Active Treatment	EGFR c.2235_2249delGGAATTAAGAGAAGC (Q746_A750del)	afatinib, erlotinib, gefitinib		afatninb, erlotinib, osimertinib
7	Level 1 and 2 Resistance Variants	Active Treatment	KRAS c.34G>C (G12R)	cetuximab, cetuximab + oxaliplatin, panitumumab, panitumumab + oxaliplatin
9	Level 1 and 2 Sensitivity Variants	Treatment Naive	EGFR c.2573T>G (L858R)	afatinib, erlotinib, gefitinib		erlotinib
12	Level 1 and 2 Sensitivity Variants	Previously Treated	BRAF c.1797_1799delAGTinsAAA (V600K)	dabrafenib, dabrafenib + trametinib, cobimetinib + vemurafenib, vemurafenib		dabrafenib, dabrafenib + trametinib
15	Level 1 and 2 Resistance Variants	Active Treatment	KRAS c.35G>A (G12D)	cetuximab, cetuximab + oxaliplatin, panitumumab, panitumumab + oxaliplatin
20	Level 1 and 2 Resistance Variants	Treatment Naive	KRAS c.34G>T (G12C)	EGFR tyrosine kinase inhibitors
22	Level 1 and 2 Resistance Variants	Treatment Naive	KRAS c.35G>C (G12A)	EGFR tyrosine kinase inhibitors
23	Level 1 and 2 Sensitivity Variants	Treatment Naive	KIT c.2465A>T (N822I)	KIT (C-KIT) Inhibitor		imatinib, imatinib + pembrolizumab
25	Level 1 and 2 Sensitivity Variants	Treatment Naive	BRAF c.1799T>A (V600E)	dabrafenib, dabrafenib + trametinib, cobimetinib + vemurafenib, vemurafenib		dabrafenib
26	Level 1 and 2 Sensitivity Variants	Unknown	EGFR c.2573T>G (L858R)	afatinib, erlotinib, gefitinib
31	Level 1 and 2 Resistance Variants	Treatment Naive	KRAS c.34G>T (G12C)	EGFR tyrosine kinase inhibitors
33	Level 1 and 2 Resistance Variants	Active Treatment	NRAS c.182A>G (Q61R)	cetuximab, cetuximab + oxaliplatin, panitumumab, panitumumab + oxaliplatin
40	Level 3 Off Label/Clinical Trial Variants	Previously Treated	ERBB2 Copy Number Gain	lapatinib, pertuzumab, trastuzumab		trastuzumab
42	Level 1 and 2 Resistance Variants	Previously Treated	KRAS c.35G>C (G12A)	EGFR tyrosine kinase inhibitors
49	Level 1 and 2 Resistance Variants	Active Treatment	KRAS c.35G>T (G12V)	cetuximab, cetuximab + oxaliplatin, panitumumab, panitumumab + oxaliplatin
50	Level 1 and 2 Sensitivity Variants	Treatment Naive	EML4e13-ALKe20 Fusion	alectinib, ceritinib, crizotinib		alectinib, brigatinib, crizotinib
52	Level 1 and 2 Resistance Variants	Active Treatment	KRAS c.35G>C (G12A)	cetuximab, cetuximab + oxaliplatin, panitumumab, panitumumab + oxaliplatin
56	Level 1 and 2 Resistance Variants	Unknown	KRAS c.35G>A (G12D)	EGFR tyrosine kinase inhibitors
57	Level 1 and 2 Resistance Variants	Previously Treated	KRAS c.34G>T (G12C)	EGFR tyrosine kinase inhibitors
69	Level 1 and 2 Resistance Variants	Treatment Naive	KRAS c.35G>A (G12D)	EGFR tyrosine kinase inhibitors
74	Level 1 and 2 Sensitivity Variants	Previously Treated	METe13-METe15 Fusion	crizotinib
78	Level 1 and 2 Sensitivity Variants	Previously Treated	BRAF c.1799T>A (V600E)	dabrafenib, dabrafenib + trametinib, cobimetinib + vemurafenib, vemurafenib
80	Level 3 Off Label/Clinical Trial Variants	Previously Treated	KIT c.1588G>A (V530I)	KIT (C-KIT) Inhibitor	sunitinib	sunitinib
81	Level 1 and 2 Sensitivity Variants	Active Treatment	ERBB2 Copy Number Gain	lapatinib, pertuzumab, trastuzumab		lapatinib, trastuzumab + paclitaxel
85	Level 1 and 2 Sensitivity Variants	Treatment Naive	BRAF c.1799T>A (V600E)	dabrafenib, dabrafenib + trametinib, cobimetinib + vemurafenib, vemurafenib		dabrafenib, dabrafenib + trametinib, trametinib
86	Level 1 and 2 Resistance Variants	Active Treatment	KRAS c.38G>A (G13D)	cetuximab, cetuximab + oxaliplatin, panitumumab, panitumumab + oxaliplatin
93	Level 1 and 2 Sensitivity Variants	Treatment Naive	BRAF c.1798_1799delGTinsAA (V600K)	dabrafenib, dabrafenib + trametinib, cobimetinib + vemurafenib, vemurafenib		dabrafenib + trametinib
94	Level 1 and 2 Sensitivity Variants	Treatment Naive	BRAF c.1799T>A (V600E)	dabrafenib, dabrafenib + trametinib, cobimetinib + vemurafenib, vemurafenib
98	Level 1 and 2 Sensitivity Variants	Treatment Naive	EML4e6-ALKe20 Fusion	alectinib, ceritinib, crizotinib		crizotinib
101	Level 1 and 2 Sensitivity Variants	Active Treatment	BRCA1 c.1729G>A (E577K)	olaparib		olaparib
102	Level 3 Off Label/Clinical Trial Variants	Active Treatment	BRCA2 c.8567A>C (E2856A)	olaparib		olaparib
111	Level 3 Off Label/Clinical Trial Variants	Active Treatment	BRCA1 c.4185+1G>A	PARP inhibitors	olaparib	olaparib
112	Level 1 and 2 Resistance Variants	Active Treatment	KRAS c.34G>A (G12S)	cetuximab, cetuximab + oxaliplatin, panitumumab, panitumumab + oxaliplatin
113	Level 1 and 2 Sensitivity Variants	Active Treatment	BRCA1 c.1662_1663delGA (N555X)	olaparib		olaparib
122	Level 3 Off Label/Clinical Trial Variants	Active Treatment	ATM c.3161C>G (P1054R)	PARP inhibitors		olaparib
124	Level 1 and 2 Resistance Variants	Previously Treated	KRAS c.436G>A (A146T)	cetuximab, cetuximab + oxaliplatin, panitumumab, panitumumab + oxaliplatin
128	Level 1 and 2 Resistance Variants	Previously Treated	KRAS c.38G>A (G13D)	cetuximab, cetuximab + oxaliplatin, panitumumab, panitumumab + oxaliplatin
130	Level 1 and 2 Resistance Variants	Previously Treated	KRAS c.35G>A (G12D)	cetuximab, cetuximab + oxaliplatin, panitumumab, panitumumab + oxaliplatin
134	Level 1 and 2 Sensitivity Variants	Treatment Naive	KIT c.1646A>T (Q549L)	KIT (C-KIT) Inhibitor		imatinib, trametinib
147	Level 1 and 2 Sensitivity Variants	Active Treatment	BRCA2 c.994A>T (I332F)	olaparib		olaparib
148	Level 1 and 2 Sensitivity Variants	Treatment Naive	BRAF c.1799T>A (V600E)	dabrafenib, dabrafenib + trametinib, cobimetinib + vemurafenib, vemurafenib		dabrafenib
149	Level 1 and 2 Sensitivity Variants	Active Treatment	EGFR c.2573T>G (L858R)	afatinib, erlotinib, gefitinib	erlotinib, osimertinib	erlotinib, osimertinib
150	Level 1 and 2 Resistance Variants	Previously Treated	KRAS c.35G>A (G12D)	cetuximab, cetuximab + oxaliplatin, panitumumab, panitumumab + oxaliplatin
159	Level 1 and 2 Resistance Variants	Active Treatment	KRAS c.436G>A (A146T)	cetuximab, cetuximab + oxaliplatin, panitumumab, panitumumab + oxaliplatin
163	Level 1 and 2 Sensitivity Variants	Active Treatment	NRAS wild type	cetuximab, panitumumab		panitumumab
166	Level 1 and 2 Resistance Variants	Active Treatment	KRAS c.35G>A (G12D)	cetuximab, cetuximab + oxaliplatin, panitumumab, panitumumab + oxaliplatin
181	Level 3 Off Label/Clinical Trial Variants	Previously Treated	BRAF c.1396G>A (G466R)	BRAF inhibitors		dabrafenib + trametinib
186	Level 1 and 2 Sensitivity Variants	Active Treatment	KRAS wild type	cetuximab, panitumumab		cetuximab + irinotecan
188	Level 3 Off Label/Clinical Trial Variants	Active Treatment	ATM Copy Number Loss, KRAS c.34G>T (G12C)	PARP inhibitors		olaparib
192	Level 1 and 2 Resistance Variants	Previously Treated	KRAS c.35G>A (G12D)	cetuximab, cetuximab + oxaliplatin, panitumumab, panitumumab + oxaliplatin
196	Level 1 and 2 Sensitivity Variants	Active Treatment	BRAF c.1798_1799delGTinsAA (V600K)	dabrafenib, dabrafenib + trametinib, cobimetinib + vemurafenib, vemurafenib
198	Level 1 and 2 Sensitivity Variants	Previously Treated	BRAF c.1799T>A (V600E)	dabrafenib, dabrafenib + trametinib, cobimetinib + vemurafenib, vemurafenib		dabrafenib + trametinib
200	Level 1 and 2 Sensitivity Variants	Treatment Naive	EGFR c.2308_2309insGCACACTGG (V769_D770insGTL)	afatinib, erlotinib, gefitinib
204	Level 1 and 2 Resistance Variants	Active Treatment	KRAS c.35G>T (G12V)	cetuximab, cetuximab + oxaliplatin, panitumumab, panitumumab + oxaliplatin
208	Level 1 and 2 Sensitivity Variants	Active Treatment	NRAS wild type	cetuximab, panitumumab		panitumumab
212	Level 1 and 2 Sensitivity Variants	Active Treatment	KRAS wild type	cetuximab, panitumumab		cetuximab + irinotecan
215	Level 1 and 2 Resistance Variants	Active Treatment	KRAS c.35G>T (G12V)	cetuximab, cetuximab + oxaliplatin, panitumumab, panitumumab + oxaliplatin
216	Level 1 and 2 Sensitivity Variants	Active Treatment	BRCA2 c.1889C>T (T630I)	olaparib		olaparib
217	Level 1 and 2 Sensitivity Variants	Previously Treated	EGFR c.2237_2255delAATTAAGAGAAGCAACATCinsT (E746_S752delinsV)	afatinib, erlotinib, gefitinib	erlotinib	erlotinib
218	Level 1 and 2 Sensitivity Variants	Active Treatment	BRAF c.1799T>A (V600E)	dabrafenib, dabrafenib + trametinib, vemurafenib		dabrafenib + trametinib
221	Level 1 and 2 Sensitivity Variants	Active Treatment	EGFR c.2239_2240delTTinsCC (L747P)	afatinib, erlotinib, gefitinib		osimertinib
222	Level 1 and 2 Resistance Variants	Active Treatment	KRAS c.38G>A (G13D)	cetuximab, cetuximab + oxaliplatin, panitumumab, panitumumab + oxaliplatin
225	Level 1 and 2 Sensitivity Variants	Treatment Naive	BRAF c.1799T>A (V600E)	dabrafenib, dabrafenib + trametinib, cobimetinib + vemurafenib, vemurafenib
226	Level 1 and 2 Resistance Variants	Active Treatment	KRAS c.35G>A (G12D)	cetuximab, cetuximab + oxaliplatin, panitumumab, panitumumab + oxaliplatin
231	Level 1 and 2 Resistance Variants	Treatment Naive	KRAS c.34G>T (G12C)	EGFR tyrosine kinase inhibitors
232	Level 1 and 2 Resistance Variants	Previously Treated	KRAS c.34G>T (G12C)	EGFR tyrosine kinase inhibitors
234	Level 1 and 2 Sensitivity Variants	Active Treatment	METe13-METe15 Fusion	crizotinib		crizotinib
238	Level 1 and 2 Sensitivity Variants	Previously Treated	BRAF c.1799T>A (V600E)	dabrafenib, dabrafenib + trametinib, vemurafenib		dabrafenib
240	Level 1 and 2 Sensitivity Variants	Previously Treated	BRCA1 c.2477C>A (T826K)	olaparib		olaparib
249	Level 1 and 2 Sensitivity Variants	Previously Treated	NRAS wild type	cetuximab, panitumumab		panitumumab
255	Level 3 Off Label/Clinical Trial Variants	Previously Treated	TP53 c.524G>A (R175H)	PARP inhibitors		olaparib
256	Level 1 and 2 Resistance Variants	Previously Treated	KRAS c.34G>A (G12S)	EGFR tyrosine kinase inhibitors
258	Level 3 Off Label/Clinical Trial Variants	Active Treatment	BRAF c.1799T>A (V600E)	dabrafenib, dabrafenib + trametinib, cobimetinib + vemurafenib, vemurafenib		vemurafenib
258	Level 1 and 2 Sensitivity Variants	Active Treatment	KRAS wild type	cetuximab, panitumumab		cetuximab + irinotecan
259	Level 1 and 2 Resistance Variants	Treatment Naive	KRAS c.35G>T (G12V)	EGFR tyrosine kinase inhibitors
260	Level 1 and 2 Sensitivity Variants	Treatment Naive	BRAF c.1799T>A (V600E)	dabrafenib, dabrafenib + trametinib, cobimetinib + vemurafenib, vemurafenib
268	Level 1 and 2 Resistance Variants	Previously Treated	KRAS c.182A>T (Q61L)	EGFR tyrosine kinase inhibitors
272	Level 1 and 2 Resistance Variants	Previously Treated	KRAS c.182A>T (Q61L)	EGFR tyrosine kinase inhibitors
277	Level 1 and 2 Sensitivity Variants	Treatment Naive	METe13-METe15 Fusion	crizotinib		crizotinib
278	Level 3 Off Label/Clinical Trial Variants	Active Treatment	ATM c.146C>G (S49C), BRCA1 c.1648A>C (N550H), BRCA1 c.536A>G (Y179C)	olaparib		olaparib
280	Level 1 and 2 Resistance Variants	Treatment Naive	EGFR c.c.2284-5_2290dupTCCAGGAAGCCT (p.A763_Y764insFQEA)	EGFR tyrosine kinase inhibitor
282	Level 1 and 2 Resistance Variants	Unknown	EGFR c.2573T>G (L858R), EGFR c.2369C>T (T790M)	afatinib, erlotinib, gefitinib
284	Level 1 and 2 Resistance Variants	Previously Treated	KRAS c.34G>T (G12C)	EGFR tyrosine kinase inhibitors
286	Level 1 and 2 Sensitivity Variants	Active Treatment	NRAS wild type	cetuximab, panitumumab		panitumumab
287	Level 3 Off Label/Clinical Trial Variants	Active Treatment	ATM Copy Number Loss	PARP inhibitors		olaparib
294	Level 1 and 2 Sensitivity Variants	Active Treatment	BRAF c.1799T>A (V600E)	dabrafenib, dabrafenib + trametinib, cobimetinib + vemurafenib, vemurafenib
297	Level 1 and 2 Resistance Variants	Active Treatment	EGFR c.2236_2250delGAATTAAGAGAAGCA (E746_A750del), EGFR c.2369C>T (T790M)	afatinib, erlotinib, gefitinib
304	Level 1 and 2 Sensitivity Variants	Active Treatment	EGFR c.2235_2251delGGAATTAAGAGAAGCAAinsAATTA (E746_A750delinsI)	afatinib, erlotinib, gefitinib		afatinib, afatinib + pemetrexed
307	Level 1 and 2 Resistance Variants	Treatment Naive	KRAS c.35G>A (G12D)	EGFR tyrosine kinase inhibitors
310	Level 1 and 2 Sensitivity Variants	Active Treatment	EML4e13-ALKe20 Fusion	alectinib, ceritinib, crizotinib		alectinib
312	Level 3 Off Label/Clinical Trial Variants	Active Treatment	STK11 Copy Number Loss	MEK inhibitors		trametinib
313	Level 1 and 2 Sensitivity Variants	Active Treatment	BRAF c.1799T>A (V600E)	dabrafenib, dabrafenib + trametinib, cobimetinib + vemurafenib, vemurafenib
315	Level 1 and 2 Sensitivity Variants	Active Treatment	RET c.2753T>C (M918T)	vandantinib, cabozantinib	cabozantinib	cabozantinib
316	Level 1 and 2 Resistance Variants	Previously Treated	KRAS c.34G>T (G12C)	EGFR tyrosine kinase inhibitors
317	Level 1 and 2 Sensitivity Variants	Active Treatment	EGFR c.2573T>G (L858R)	afatinib, erlotinib, gefitinib	erlotinib	osimertinib
318	Level 1 and 2 Resistance Variants	Treatment Naive	KRAS c.34G>T (G12C)	EGFR tyrosine kinase inhibitors
319	Level 3 Off Label/Clinical Trial Variants	Active Treatment	ATM Copy Number Loss, TP53 c.395A>G (K132R)	PARP inhibitors		olaparib
320	Level 1 and 2 Resistance Variants	Treatment Naive	KRAS c.35G>T (G12V)	EGFR tyrosine kinase inhibitors
321	Level 1 and 2 Sensitivity Variants	Unknown	ERBB2 c.2223_2234dupATACGTGATGGC (Y742_A745dup)	afatinib, trastuzumab
327	Level 1 and 2 Resistance Variants	Active Treatment	KRAS c.183A>C (Q61H)	cetuximab, cetuximab + oxaliplatin, panitumumab, panitumumab + oxaliplatin
329	Level 3 Off Label/Clinical Trial Variants	Treatment Naive	BRCA2 c.6821G>T (G2274V), TP53 c.817C>T (R273C)	olaparib		olaparib
331	Level 1 and 2 Sensitivity Variants	Previously Treated	EGFR c.2573T>G (L858R)	afatinib, erlotinib, gefitinib		erlotinib, osimertinib
334	Level 1 and 2 Sensitivity Variants	Treatment Naive	BRAF c.1799T>A (V600E)	dabrafenib, dabrafenib + trametinib, cobimetinib + vemurafenib, vemurafenib
335	Level 1 and 2 Resistance Variants	Treatment Naive	KRAS c.34G>T (G12C)	EGFR tyrosine kinase inhibitors
348	Level 3 Off Label/Clinical Trial Variants	Active Treatment	KRAS wild type	cetuximab, panitumumab		cetuximab
349	Level 3 Off Label/Clinical Trial Variants	Previously Treated	ATM c.6919C>T (L2307F), KRAS c.35G>A (G12D)	PARP inhibitors		olaparib
351	Level 1 and 2 Sensitivity Variants	Active Treatment	BRCA1 c.5180G>T (G1727V)	olaparib		olaparib, olaparib + topotecan
355	Level 1 and 2 Resistance Variants	Active Treatment	KRAS c.35G>C (G12A)	EGFR tyrosine kinase inhibitors
358	Level 1 and 2 Resistance Variants	Active Treatment	KRAS c.34G>T (G12C)	EGFR tyrosine kinase inhibitors
359	Level 1 and 2 Resistance Variants	Previously Treated	KRAS c.437C>T (A146V)	EGFR tyrosine kinase inhibitors
360	Level 1 and 2 Sensitivity Variants	Previously Treated	BRAF c.1799T>A (V600E)	dabrafenib, dabrafenib + trametinib, cobimetinib + vemurafenib, vemurafenib
363	Level 1 and 2 Resistance Variants	Previously Treated	KRAS c.37G>T (G13C)	EGFR tyrosine kinase inhibitors
366	Level 1 and 2 Resistance Variants	Treatment Naive	KRAS c.35G>C (G12A)	EGFR tyrosine kinase inhibitors
367	Level 1 and 2 Sensitivity Variants	Active Treatment	MET Copy Number Gain	crizotinib
369	Level 3 Off Label/Clinical Trial Variants	Active Treatment	BRAF c.1799T>A (V600E)	dabrafenib, dabrafenib + trametinib, cobimetinib + vemurafenib, vemurafenib		vemurafenib
369	Level 1 and 2 Sensitivity Variants	Active Treatment	KRAS wild type	cetuximab, panitumumab		cetuximab + irinotecan
370	Level 1 and 2 Resistance Variants	Previously Treated	NRAS c.34G>T (G12C)	cetuximab, cetuximab + oxaliplatin, panitumumab, panitumumab + oxaliplatin
372	Level 3 Off Label/Clinical Trial Variants	Active Treatment	BRAF c.1799T>A (V600E)	dabrafenib, dabrafenib +t rametinib, cobimetinib + vemurafenib, vemurafenib		dabrafenib, dabrafenib + temozolomide, dabrafenib + trametinib, trametinib + bevacizumab, trametinib + temozolomide
375	Level 1 and 2 Resistance Variants	Previously Treated	KRAS c.38G>A (G13D)	EGFR tyrosine kinase inhibitors
378	Level 1 and 2 Sensitivity Variants	Treatment Naive	BRAF c.1799T>A (V600E)	dabrafenib, dabrafenib + trametinib, cobimetinib + vemurafenib, vemurafenib		vemurafenib, vemurafenib + cobimetinib
380	Level 3 Off Label/Clinical Trial Variants	Active Treatment	ATM c.3496C>T (P1166S), ATM c.5623C>T (R1875X), ATM c.8517C>A (F2839L), BRCA2 c.9995C>A (S3332Y)	PARP inhibitors		olaparib
381	Level 1 and 2 Sensitivity Variants	Previously Treated	KIF5Be15-RETe12 Fusion	cabozantinib		cabozantinib
387	Level 1 and 2 Sensitivity Variants	Treatment Naive	TPM3e7-ALKe20 Fusion	ceritinib, crizotinib		crizotinib
393	Level 1 and 2 Resistance Variants	Active Treatment	KRAS c.34G>T (G12C)	cetuximab, cetuximab + oxaliplatin, panitumumab, panitumumab + oxaliplatin
394	Level 1 and 2 Sensitivity Variants	Active Treatment	BRCA2 c.6100C>T (R2034C)	olaparib		rucaparib
396	Level 1 and 2 Sensitivity Variants	Active Treatment	MET Copy Number Gain	crizotinib		crizotinib
397	Level 1 and 2 Resistance Variants	Active Treatment	KRAS c.183A>T (Q61H)	EGFR tyrosine kinase inhibitors
398	Level 1 and 2 Resistance Variants	Active Treatment	KRAS c.34G>A (G12S)	EGFR tyrosine kinase inhibitors
399	Level 1 and 2 Resistance Variants	Treatment Naive	KRAS c.34G>T (G12C)	EGFR tyrosine kinase inhibitors
402	Level 1 and 2 Sensitivity Variants	Treatment Naive	EGFR c.2236_2250delGAATTAAGAGAAGCA (E746_A750del)	afatinib, erlotinib, gefitinib		erlotinib
405	Level 1 and 2 Resistance Variants	Active Treatment	KRAS c.183A>T (Q61H)	cetuximab, cetuximab + oxaliplatin, panitumumab, panitumumab + oxaliplatin
408	Level 1 and 2 Resistance Variants	Active Treatment	KRAS c.35G>A (G12D)	cetuximab, cetuximab + oxaliplatin, panitumumab, panitumumab + oxaliplatin
412	Level 1 and 2 Resistance Variants	Previously Treated	KRAS c.35G>A (G12D)	EGFR tyrosine kinase inhibitors
413	Level 1 and 2 Resistance Variants	Active Treatment	KRAS c.34G>T (G12C)	EGFR tyrosine kinase inhibitors
416	Level 1 and 2 Sensitivity Variants	Active Treatment	ERBB2 Copy Number Gain	ado-trastuzumab, lapatinib, pertuzumab, trastuzumab	trastuzumab	ado-trastuzumab + pertuzumab
424	Level 1 and 2 Resistance Variants	Active Treatment	KRAS c.35G>A (G12D)	EGFR tyrosine kinase inhibitors
425	Level 1 and 2 Resistance Variants	Previously Treated	NRAS c.183A>C (Q61H)	cetuximab, cetuximab + oxaliplatin, panitumumab, panitumumab + oxaliplatin
429	Level 1 and 2 Resistance Variants	Active Treatment	KRAS c.35G>A (G12D)	cetuximab, cetuximab + oxaliplatin, panitumumab, panitumumab + oxaliplatin
430	Level 3 Off Label/Clinical Trial Variants	Active Treatment	METe13-METe15 Fusion	crizotinib		crizotinib
431	Level 1 and 2 Sensitivity Variants	Previously Treated	NRAS wild type	cetuximab, panitumumab	cetuximab + irinotecan	panitumumab, panitumumab + fluorouracil, panitumumab + irinotecan
434	Level 3 Off Label/Clinical Trial Variants	Active Treatment	GNA11 c.626A>T (Q209L)	MEK inhibitors		trametinib
435	Level 1 and 2 Resistance Variants	Active Treatment	KRAS c.35G>A (G12D)	EGFR tyrosine kinase inhibitors
443	Level 1 and 2 Resistance Variants	Treatment Naive	KRAS c.35G>T (G12V)	EGFR tyrosine kinase inhibitors
446	Level 1 and 2 Resistance Variants	Previously Treated	KRAS c.35G>T (G12V)	EGFR tyrosine kinase inhibitors
449	Level 1 and 2 Resistance Variants	Active Treatment	KRAS c.35G>A (G12D)	cetuximab, cetuximab + oxaliplatin, panitumumab, panitumumab + oxaliplatin
450	Level 1 and 2 Resistance Variants	Previously Treated	KRAS c.183A>T (Q61H)	EGFR tyrosine kinase inhibitors
452	Level 1 and 2 Resistance Variants	Treatment Naive	BRAF c.1799T>A (V600E)	cetuximab, panitumumab
453	Level 1 and 2 Sensitivity Variants	Active Treatment	BRAF c.1799T>A (V600E)	dabrafenib, dabrafenib + trametinib, cobimetinib + vemurafenib, vemurafenib		cobimetinib, dabrafenib + trametinib, dabrafenib + trametinib, vemurafenib, vemurafenib + cobimetinib
456	Level 1 and 2 Sensitivity Variants	Previously Treated	BRAF c.1799T>A (V600E)	dabrafenib, dabrafenib + trametinib, vemurafenib
460	Level 1 and 2 Sensitivity Variants	Previously Treated	EGFR c.2155G>T (G719C), EGFR c.2303G>T (S768I)	gefitinib
461	Level 1 and 2 Resistance Variants	Treatment Naive	KRAS c.34G>T (G12C)	EGFR tyrosine kinase inhibitors
466	Level 1 and 2 Resistance Variants	Active Treatment	KRAS c.34G>T (G12C)	EGFR tyrosine kinase inhibitors
467	Level 1 and 2 Resistance Variants	Unknown	KRAS c.35G>A (G12D)	cetuximab, cetuximab + oxaliplatin, panitumumab, panitumumab + oxaliplatin
470	Level 1 and 2 Resistance Variants	Treatment Naive	NF1 c.4635C>A (Y1545X), NF1 c.6855C>A (Y2285X)	imatinib
474	Level 1 and 2 Resistance Variants	Previously Treated	NF1 c.4870A>G (I1624V)	imatinib
477	Level 1 and 2 Resistance Variants	Treatment Naive	KRAS c.35G>C (G12A)	EGFR tyrosine kinase inhibitors
478	Level 1 and 2 Sensitivity Variants	Previously Treated	NRAS wild type	cetuximab, panitumumab		panitumumab + irinotecan
479	Level 1 and 2 Resistance Variants	Treatment Naive	KRAS c.34G>T (G12C)	EGFR tyrosine kinase inhibitors
480	Level 1 and 2 Resistance Variants	Active Treatment	KRAS c.34G>A (G12S)	cetuximab, cetuximab + oxaliplatin, panitumumab, panitumumab + oxaliplatin
489	Level 1 and 2 Resistance Variants	Treatment Naive	NF1 c.3652C>T (Q1218X)	imatinib
490	Level 1 and 2 Resistance Variants	Treatment Naive	KRAS c.34G>T (G12C)	EGFR tyrosine kinase inhibitors
491	Level 1 and 2 Resistance Variants	Treatment Naive	KRAS c.34G>T (G12C)	EGFR tyrosine kinase inhibitors
493	Level 1 and 2 Resistance Variants	Previously Treated	KRAS c.35G>T (G12V)	EGFR tyrosine kinase inhibitors
495	Level 1 and 2 Resistance Variants	Previously Treated	KRAS c.38G>A (G13D)	cetuximab, cetuximab + oxaliplatin, panitumumab, panitumumab + oxaliplatin
499	Level 1 and 2 Sensitivity Variants	Treatment Naive	BRAF c.1799T>A (V600E)	dabrafenib, dabrafenib + trametinib, vemurafenib		dabrafenib, dabrafenib + trametinib, trametinib
500	Level 3 Off Label/Clinical Trial Variants	Treatment Naive	BRCA2 c.5303_5304delTT (L1768RfsX5)	olaparib		olaparib
502	Level 3 Off Label/Clinical Trial Variants	Active Treatment	KRAS wild type	cetuximab, panitumumab	cetuximab	cetuximab
503	Level 1 and 2 Sensitivity Variants	Previously Treated	EGFR c.2235_2250delGGAATTAAGAGAAGC (G746_A750del)	afatinib, erlotinib, gefitinib	erlotinib	crizotinib, crizotinib + erlotinib, erlotinib, osimertinib + raloxifene
513	Level 1 and 2 Resistance Variants	Active Treatment	KRAS c.35G>A (G12D)	cetuximab, cetuximab + oxaliplatin, panitumumab, panitumumab + oxaliplatin
514	Level 1 and 2 Resistance Variants	Previously Treated	KRAS c.35G>A (G12D)	EGFR tyrosine kinase inhibitors
520	Level 1 and 2 Resistance Variants	Treatment Naive	KRAS c.35G>T (G12V)	EGFR tyrosine kinase inhibitors
525	Level 1 and 2 Resistance Variants	Previously Treated	KRAS c.183A>T (Q61H)	EGFR tyrosine kinase inhibitors
527	Level 1 and 2 Resistance Variants	Previously Treated	KRAS c.35G>T (G12V)	EGFR tyrosine kinase inhibitors
528	Level 1 and 2 Sensitivity Variants	Treatment Naive	ERBB2 c.2223_2234dupATACGTGATGGC (Y742_A745dup)	afatinib		afatinib
529	Level 1 and 2 Resistance Variants	Previously Treated	KRAS c.35G>T (G12V)	EGFR tyrosine kinase inhibitors
530	Level 1 and 2 Resistance Variants	Active Treatment	KRAS c.34G>T (G12C)	EGFR tyrosine kinase inhibitors
532	Level 1 and 2 Resistance Variants	Previously Treated	KRAS c.35G>T (G12V)	EGFR tyrosine kinase inhibitors
533	Level 1 and 2 Sensitivity Variants	Active Treatment	KIT c.1669_1674delTGGAAG (W557_K558del)	imatinib	imatinib	imatinib
534	Level 3 Off Label/Clinical Trial Variants	Previously Treated	BRCA2 Copy Number Loss	PARP inhibitors		rucaparib
538	Level 1 and 2 Resistance Variants	Previously Treated	KRAS c.35G>A (G12D)	EGFR tyrosine kinase inhibitors
539	Level 1 and 2 Resistance Variants	Previously Treated	KRAS c.34_35delGGinsTT (G12F)	EGFR tyrosine kinase inhibitors
544	Level 1 and 2 Resistance Variants	Previously Treated	KRAS c.35G>T (G12V)	EGFR tyrosine kinase inhibitors
546	Level 1 and 2 Sensitivity Variants	Previously Treated	EGFR c.2573T>G (L858R)	afatinib, erlotinib, gefitinib		erlotinib, osimertinib
548	Level 1 and 2 Sensitivity Variants	Active Treatment	KIT c.1676T>A (V559D)	imatinib
549	Level 1 and 2 Resistance Variants	Active Treatment	KRAS c.183A>C (Q61H)	EGFR tyrosine kinase inhibitors
550	Level 1 and 2 Sensitivity Variants	Active Treatment	EGFR c.2573T>G (L858R), EGFR c.2369C>T (T790M)	osimertinib		osimertinib
551	Level 1 and 2 Resistance Variants	Treatment Naive	KRAS c.35G>A (G12D), KRAS c.182A>T (Q61L)	EGFR tyrosine kinase inhibitors
557	Level 1 and 2 Sensitivity Variants	Active Treatment	EGFR c.2235_2249delGGAATTAAGAGAAGC (E746_A750del)	afatinib, erlotinib, gefitinib, osimertinib	afatinib, afatinib + pemetrexed, erlotinib, osimertinib	gefitinib, osimertinib
559	Level 1 and 2 Sensitivity Variants	Active Treatment	BRAF c.1798_1799delGTinsAA (V600K)	dabrafenib, dabrafenib + trametinib, cobimetinib + vemurafenib, vemurafenib		dabrafenib + trametinib
562	Level 1 and 2 Resistance Variants	Active Treatment	KRAS c.35G>A (G12D)	EGFR tyrosine kinase inhibitors
571	Level 1 and 2 Sensitivity Variants	Previously Treated	EML4e13-ALKe20 Fusion	alectinib, brigatinib, ceritinib, crizotinib		alectinib
585	Level 1 and 2 Resistance Variants	Treatment Naive	KRAS c.35G>T (G12V)	EGFR tyrosine kinase inhibitors
592	Level 1 and 2 Resistance Variants	Previously Treated	KRAS c.34G>T (G12C)	EGFR tyrosine kinase inhibitors
596	Level 1 and 2 Resistance Variants	Treatment Naive	KRAS c.34G>T (G12C)	EGFR tyrosine kinase inhibitors
597	Level 1 and 2 Resistance Variants	Active Treatment	KRAS c.35G>T (G12V)	EGFR tyrosine kinase inhibitors
599	Level 1 and 2 Sensitivity Variants	Active Treatment	EGFR c.2252_2273delCATCTCCGAAAGCCAACAAGGA (T751KX8)	afatinib, erlotinib, gefitinib, osimertinib	afatinib	afatinib
600	Level 1 and 2 Resistance Variants	Previously Treated	KRAS c.34G>T (G12C)	EGFR tyrosine kinase inhibitors
602	Level 1 and 2 Sensitivity Variants	Treatment Naive	BRAF c.1799T>A (V600E)	dabrafenib, dabrafenib + trametinib, vemurafenib		dabrafenib
